# Supplementary material for: The Efficacy and Safety of Polyethylene Glycol Cholesterol- and Tocopherol Polyethylene Glycol 1000 Succinate-Modified Transforming Growth Factor β1 Small Interfering RNA Lipid Nanoparticles in the Treatment of Paclitaxel-Resistant Non-Small-Cell Lung Cancer
Source: Pharmaceutics. 2024 Jan 4;16(1):75. doi: 10.3390/pharmaceutics16010075 (PMC10820430; doi:10.3390/pharmaceutics16010075)
Supplement: Supplementary file 1 [file pharmaceutics-16-00075-s001.zip]

Archive with 1 entries (1 files):
- pharmaceutics-2704666-supplementary.pdf
